# Supplementary material for: Next-Generation Wound Care: A Scoping Review on Probiotic, Prebiotic, Synbiotic, and Postbiotic Cutaneous Formulations
Source: Pharmaceuticals (Basel). 2025 May 9;18(5):704. doi: 10.3390/ph18050704 (PMC12114949; doi:10.3390/ph18050704)
Supplement: Supplementary file 1 [file pharmaceuticals-18-00704-s001.zip]

Archive with 4 entries (4 files):
- pharmaceuticals-3596486-supplementary/Supplementary Table S1.xlsx
- pharmaceuticals-3596486-supplementary/Supplementary Table S2.xlsx
- pharmaceuticals-3596486-supplementary/Supplementary Table S3.pdf
- pharmaceuticals-3596486-supplementary/Supplementary Table S4.xlsx
