# Supplementary material for: Next-Generation Wound Care: A Scoping Review on Probiotic, Prebiotic, Synbiotic, and Postbiotic Cutaneous Formulations
Source: Pharmaceuticals (Basel). 2025 May 9;18(5):704. doi: 10.3390/ph18050704 (PMC12114949; doi:10.3390/ph18050704)
Supplement: Supplementary file 1 [file pharmaceuticals-18-00704-s001.zip › pharmaceuticals-3596486-supplementary/Supplementary Table S1.xlsx]

## Sheet: Motivo de exclusão n=97
Author/ Year	Title	Motivos de Exclusão
Abed SEssa RAlaraji K.; et.al. (2022)	Evaluation of the topical healing ability of purified exopolysaccharides (EPSs) from Enterococcus faecalis on skin wounds in male albino mice	Wrong study design
Al-Dhuayan, I.; et.al.2021)	Histological Studies on a Newly Isolated Bacillus subtilis D10 Protease in the Debridement of Burn Wound Eschars Using Mouse Model	Wrong study design
Alessandrini, G.; et.al. (2023)	Topical application of bacteriocins from Bacillus subtilis promotes Staphylococcus aureus decolonization in acneic skin and improves the clinical appearance of mild-to-moderate acne.	Wrong study design
Aslan, İ.; et.al. (2023)	Postbiotics Cosmetic Formulation: In Vitro Efﬁcacy Studies on a Microbiome Friendly Antiperspirant.	Cosmetic formulation
Cabrera, C. A.; et.al. (2016)	Novel topical formulation for ischemic chronic wounds. Technological design, quality control and safety evaluation	Wrong population
Castillo, C. R. et.al. (2021)	Assessing the effects of common topical exposures on skin bacteria associated with atopic dermatitis	No topical formulation
Catic, T.; et.al. (2022)	The Moisturizing Efficacy of a Proprietary Dermo-Cosmetic Product( CLS02021) Versus Placebo in a 4-week Application Period	Cosmetic formulation
Chen, H.-J.; et.al. (2018)	Transdermal Delivery of Living and Biofunctional Probiotics through Dissolvable Microneedle Patches	Wrong population
Ciardiello, T.; et.al. (2020)	Eﬀects of Fermented Oils on Alpha-Biodiversity and Relative Abundance of Cheek Resident Skin Microbiota	Cosmetic formulation
Cui, H.; et.al. (2024)	Research on the anti-aging efficacy of fermented lysate VHProbi® MixA as the functional skincare ingredient	Cosmetic formulation
Cui, H,; et.al. (2023)	Effects of a lotion containing probiotic ferment lysate as the main functional ingredient on enhancing skin barrier: a randomized, self‑control study	Cosmetic formulation
Dahal, R. H.; et.al. (2020)	Development of Multifunctional Cosmetic Cream Using Bioactive Materials from Streptomyces sp. T65 with Synthesized Mesoporous Silica Particles SBA-15	Cosmetic formulation
Elvebakken, H. F.; et.al. (2024)	A proof of concept: Clinical anti-­aging efficacy and safety of Lactiplantibacillus plantarum LB244R® applied topically in a double-­blinded placebo-­controlled study	Cosmetic formulation
Falholt Elvebakken, H.; et.al. (2023)	Topical Lactiplantibacillus plantarum LB244R® ointment alleviates skin aging: An exploratory trial	Cosmetic formulation
Gruber, J. V.; et.al. (2023)	Living, quiescent Lactobacillus plantarum Lp90 probiotic, delivered topically to full thickness tissues in vitro via a just-­ add-­water cream delivery system, stimulates the expression of elastin protein	Cosmetic formulation
Hsiao, K.H.; et.al. (2018)	Development of Rifampicin-Indocyanine Green-Loaded Perﬂuorocarbon Nanodroplets for Photo-Chemo-Probiotic Antimicrobial Therapy	Wrong study design
Ho, C.-C.; et.al. (2021)	Seven traditional Chinese herbal extracts fermented by Lactobacillus rhamnosus provide anti-pigmentation effects by regulating the CREB/MITF/tyrosinase pathway	Cosmetic formulation
Iemsam-arng, J.; et.al. (2024)	Exploring the prebiotic potential of fermented glutinous rice filtrate: In vitro skin bacterial balance and biological activities	Cosmetic formulation
Iglesia, S.; et.al. (2022)	A multi-­functional anti-­aging moisturizer maintains a diverse and balanced facial skin microbiome	Cosmetic formulation
Ikarashi, N.; et.al. (2020)	Lactobacillus helveticus-fermented milk whey suppresses melanin production by inhibiting tyrosinase through decreasing MITF expression	Cosmetic formulation
Jain, R.; et.al. (2022)	Evaluation of the Preliminary Safety, Tolerability and Colonisation Efﬁcacy of Topical Probiotic Formulations Containing Micrococcus luteus Q24 in Healthy Human Adults	Cosmetic formulation
Kaur, K.; et.al. (2019)	Formulation and evaluation of UV protective synbiotic skin care topical formulation.	Cosmetic formulation
Lacour, J. P.; et.al. (2015)	Microbiote cutané et dermatite atopique : vers une nouvelle prise en charge thérapeutique ?	Non-Roman characters
Lee, H Y.; et.al. (2019)	Improvement of skin barrier dysfunction by Scutellaria baicalensis GEOGI extracts through lactic acid fermentation	Cosmetic formulation
Li, M.; et.al. (2023)	Multi-omic approach to decipher the impact of skincare products with pre/postbiotics on skin microbiome and metabolome.	Cosmetic formulation
Litus, O.; et.al. (2019)	Efficacy of Probiotic Therapy on Atopic Dermatitis in Adults Depends on the C-159T Polymorphism of the CD14 Receptor Gene - A Pilot Study	No topical formulation
Machado, A. C. H. R.; et.al. (2023)	A Novel Handrub Tablet Loaded with Pre- and Post-Biotic Solid Lipid Nanoparticles Combining Virucidal Activity and Maintenance of the Skin Barrier and Microbiome	Unidentified probiotic strain
Majeed, M. et.al. (2023)	A Randomized Double-Blind, Placebo-Controlled Study to Evaluate the Anti-Skin-Aging Effect of LactoSporin – The Extracellular Metabolite from Bacillus coagulans (Weizmannia coagulans) MTCC 5856 in Healthy Female Volunteers	Cosmetic formulation
Mayer, W.; et.al. (2023)	Biomolecules of Fermented Tropical Fruits and Fermenting Microbes as Regulators of Human Hair Loss, Hair Quality, and Scalp Microbiota	Unidentified probiotic strain
Niziol-Lukaszewska, Z.; et.al. (2019)	Inulin as an effectiveness and safe ingredient in cosmetics	Cosmetic formulation
Nounou, M. I.; et.al. (2017)	Skin permeability enhancement by Bacillus subtilis alkaline protease: Application to transdermal drug delivery	Wrong study design
Onwuliri, V.; et.al. (2021)	Topical cream containing live lactobacilli decreases malodor-producing bacteria and downregulates genes encoding PLP-dependent enzymes on the axillary skin microbiome of healthy adult Nigerians.	Cosmetic formulation
Oriabinska, L.; et.al. (2021)	LACTIC ACID BACTERIA HYDROLYSATES AND THEIR EFFECT ON SKIN HYDRATION	Cosmetic formulation
Passeron, T.; et.al. (2006)	Prebiotics and synbiotics: two promising approaches for the treatment of atopic dermatitis in children above 2 years.	No topical formulation
Pavlou, P.; et.al. (2023)	Microbiome technology in strengthening the skin’s natural barrier	Non-Roman characters
Petrov, A.; et.al. (2022)	Prebiotic effect of galacto-oligosaccharides on the skin microbiota and determination of their diffusion properties.	Cosmetic formulation
Pratama, Y. E.; et.al. (2021)	Characteristic and quality microbiology solid soap citronella oil with the addition of Lactobacillus brevis	Cosmetic formulation
Rajabi-Estarabadi, A.; et.al. (2024)	Effectiveness and tolerance of multicorrective topical treatment for infraorbital dark circles and puffiness.	Cosmetic formulation
Rasheed, H. T.; et.al. (2020)	PURIFICATION AND CHARACTERIZATION OF BACTERIOCIN FROM Lactobacillus acidophilus HT1 AND ITS APPLICATION IN A CREAM FORMULA FOR THE TREATMENT OF SOME SKIN PATHOGES	Wrong study design
Sabio, L.; et.al. (2021)	Probiotic cellulose: Antibiotic-free biomaterials with enhanced antibacterial activity	Wrong study design
Tsai, W. H.; et.al. (2021)	Regulatory effects of Lactobacillus plantarum-GMNL6 on human skin health by improving skin microbiome	Cosmetic formulation
Valpaços, C.; et.al. (2023)	Benefits of the Dermocosmetic Mineral 89 Probiotic Fractions Adjunct to Topical Retinoids for Anti-Aging Benefits	Unidentified probiotic strain
Velasco, M. V. R.; et.al. (2014)	Short-term clinical of peel-off facial mask moisturizers	Cosmetic formulation
Wang, D. Q.; et.al. (2023)	Effects of Investigational Moisturizers on the Skin Barrier and Microbiome following Exposure to Environmental Aggressors: A Randomized Clinical Trial and Ex Vivo Analysis	Unidentified probiotic strain
Wasilewski, T.; et.al. (2022)	Application of Levan-Rich Digestate Extract in the Production of Safe-to-Use and Functional Natural Body Wash Cosmetics	Cosmetic formulation
Zhang, Yongtao; et.al. (2022)	Fermented Dendrobium officinale polysaccharides protect UVA-induced photoaging of human skin fibroblasts	Cosmetic formulation
Zhang, X.; et.al. (2024)	Efficacy and safety of a cream containing panthenol, prebiotics, and probiotic lysate for improving sensitive skin symptoms	Unidentified probiotic strain
Zoccali, G.; et.al. (2016)	Improving the outcome of fractional CO2 laser resurfacing using a probiotic skin cream: Preliminary clinical evaluation	Unidentified probiotic strain
Cha, H; et.al. (2020)	Lactobacillus paraplantarum THG-G10 as a potential anti-acne agent with anti-bacterial and anti-inflammatory activities	No topical formulation
Hawari, FL; et.al. (2023)	Development of Bacterial Cocktail of Staphylococcus hominis, Staphylococcus warneri, Bacillus subtilis, and Micrococcus luteus strains as Active Ingredients for Skincare Formula	No topical formulation
Lombardi F; et.al. (2022)	Efficacy of probiotic Streptococcus thermophilus in counteracting TGF-β1-induced fibrotic response in normal human dermal fibroblasts.	No topical formulation
Zaghloul, E.H.; et.al. (2022)	Production and Characterization of Exopolysaccharide From Newly Isolated Marine Probiotic Lactiplantibacillus plantarum EI6 With in vitro Wound Healing Activity	No topical formulation
Atefi, Najmolsadat; et.al. (2024)	Evaluating the Effectiveness of Probiotic Supplementation in Combination With Doxycycline for the Treatment of Moderate Acne: A Randomized Double-Blind Controlled Clinical Trial	No topical formulation
Fredman G.; et.al. (2024)	Prebiotic and panthenol-containing dermocosmetic improves tolerance from artificial daylight photodynamic therapy: A randomized controlled trial in patients with actinic keratosis	Unidentified probiotic strain
Wollenberg, A.; et.al. (2024)	Real-world effectiveness and tolerability of a cream containing postbiotic Aquaphilus dolomiae extract-G3 in subjects with sensitive facial skin	Wrong population
Kim, S.; et.al. (2024)	Advanced fructo-oligosaccharides improve itching and aberrant epidermal lipid composition in children with atopic dermatitis	No topical formulation
Shi, Y.; et.al. (2024)	The Real-World Effectiveness and Tolerability of a Soothing Cream Containing the Postbiotic Aquaphilus dolomiae Extract-G2 for Skin Healing	Wrong study design
Albadri; Alaubydi (2023)	Determination some immunological and histopathological parameters related with roseomonas mucosa and its pigment in pharmaceutical formulas.	Wrong population
Liu-Walsh, F (2021)	Prebiotic Colloidal Oat Supports the Growth of Cutaneous Commensal Bacteria Including S. epidermidis and Enhances the Production of Lactic Acid	Wrong population
Antão, H.S.; et.al. (2017)	Efficacy, tolerability and acceptability of topical regimens containing the prebiotic Biolin in children suffering from atopic dermatitis.	Wrong population
Blanchet-Réthoré S; et.al. (2017)	Effect of a lotion containing the heat-treated probiotic strain Lactobacillus johnsonii NCC 533 on Staphylococcus aureus colonization in atopic dermatitis.	Wrong population
Butler É; et.al. (2020)	Lactobacillus reuteri DSM 17938 as a Novel Topical Cosmetic Ingredient: A Proof of Concept Clinical Study in Adults with Atopic Dermatitis.	Wrong population
Cui H; et.al. (2022)	Development of Novel Topical Anti-Acne Cream Containing Postbiotics for Mild-to-Moderate Acne: An Observational Study to Evaluate Its Efficacy.	Wrong population
Cui H; et.al. (2022)	A pilot study on the efficacy of topical lotion containing anti-acne postbiotic in subjects with mild -to -moderate acne	Wrong population
De Los Angeles Mosquera Tayupanta, T.; et.al. (2019)	In vivo Evaluation of the Antagonistic Effect of Lactobacillus acidophilus against Propionobacterium acnes in the Treatment of Acne	Wrong population
Di Marzio, L; et.al. (2003)	Effect of the lactic acid bacterium Streptococcus thermophilus on stratum corneum ceramide levels and signs and symptoms of atopic dermatitis patients	Wrong population
Di Marzio, L; et.al. (1999)	Effect of the lactic acid bacterium Streptococcus thermophilus on ceramide levels in human keratinocytes in vitro and stratum corneum in vivo	Wrong population
Dissanayake, E.; et.al. (2019)	Skin Care and Synbiotics for Prevention of Atopic Dermatitis or Food Allergy in Newborn Infants: A 2 × 2 Factorial, Randomized, Non-Treatment Controlled Trial	Wrong population
Espinoza-Monje M; et.al. (2021)	Characterization of Weissella viridescens UCO-SMC3 as a Potential Probiotic for the Skin: Its Beneficial Role in the Pathogenesis of Acne Vulgaris.	Wrong population
Gelmetti C; et.al. (2023)	Topical prebiotics/postbiotics and PRURISCORE validation in atopic dermatitis. International study of 396 patients.	Wrong population
Gueniche A; et.al. (2008)	Effects of nonpathogenic gram-negative bacterium Vitreoscilla filiformis lysate on atopic dermatitis: a prospective, randomized, double-blind, placebo-controlled clinical study.	Wrong population
Guéniche A; et.al. (2010)	Bifidobacterium longum lysate, a new ingredient for reactive skin.	Wrong population
Guéniche A; et.al. (2006)	Improvement of atopic dermatitis skin symptoms by Vitreoscilla filiformis bacterial extract.	Wrong population
Han HS; et.al. (2022)	A split face study on the effect of an anti-acne product containing fermentation products of Enterococcus faecalis CBT SL-5 on skin microbiome modification and acne improvement.	Wrong population
Holz C; et.al. (2017)	Novel bioactive from Lactobacillus brevis DSM17250 to stimulate the growth of Staphylococcus epidermidis: a pilot study.	Wrong population
Karoglan, A.; et.al. (2019)	Safety and efficacy of topically applied selected cutibacterium acnes strains over five weeks in patients with acne vulgaris: An open-label, pilot study	Wrong population
Kasatkin, M.; et.al. (2021)	Therapeutic effects of Probiotic Ointment for Atopic Dermatitis	Wrong population
Lebeer, S.; et.al. (2022)	Selective targeting of skin pathobionts and inflammation with topically applied lactobacilli	Wrong population
Majeed, M.; et. al. (2020)	Novel topical application of a postbiotic, lactosporin®, in mild to moderate acne: A randomized, comparative clinical study to evaluate its efficacy, tolerability and safety	Wrong population
Mehdi-Alamdarloo, S.; et.al. (2016)	Formulation development of a topical probiotic gel for antidermatophytosis effect	Wrong population
Renye JA Jr; et.al. (2023)	Antimicrobial activity of thermophilin 110 against the opportunistic pathogen Cutibacterium acnes.	Wrong population
Rosignoli C; et.al. (2018)	A topical treatment containing heat-treated Lactobacillus johnsonii NCC 533 reduces Staphylococcus aureus adhesion and induces antimicrobial peptide expression in an in vitro reconstructed human epidermis model.	Wrong population
Sathikulpakdee S; et.al. (2022)	Efficacy of probiotic-derived lotion from Lactobacillus paracasei MSMC 39-1 in mild to moderate acne vulgaris, randomized controlled trial.	Wrong population
Song B; et.al. (2019)	Preparation of Calcipotriol Emulsion Using Bacterial Exopolysaccharides as Emulsifier for Percutaneous Treatment of Psoriasis Vulgaris.	Wrong population
Wang Y; et.al. (2020)	Therapeutic Effect of Calcipotriol Pickering Nanoemulsions Prepared by Exopolysaccharides Produced by Bacillus halotolerans FYS Strain on Psoriasis.	Wrong population
Yang AJ; et.al. (2018)	A Microtube Array Membrane (MTAM) Encapsulated Live Fermenting Staphylococcus epidermidis as a Skin Probiotic Patch against Cutibacterium acnes.	Wrong population
Rodrigues, K.L.; et.al. (2005)	Antimicrobial and healing activity of kefir and kefiran extract	Wrong study design
Jones ML; et.al. (2010)	A novel nitric oxide producing probiotic patch and its antimicrobial efficacy: preparation and in vitro analysis.	Wrong study design
Brachkova, M.I.; et.al. (2012)	Alginate films containing viable Lactobacillus plantarum: Preparation and in vitro evaluation	Wrong study design
Huseini HF; et.al. (2012)	Evaluation of wound healing activities of kefir products.	Unidentified probiotic strain
Manna S; et. al. (2019)	Curd-Peptide Based Novel Hydrogel Inhibits Biofilm Formation, Quorum Sensing, Swimming Mortility of Multi-Antibiotic Resistant Clinical Isolates and Accelerates Wound Healing Activity.	Unidentified probiotic strain
Barthe M; et.al. (2023)	Topical Probiotic Formulation Promotes Rapid Healing in Dog Keratinocyte Cells: A Promising Approach for Wound Management.	Wrong study design
Gruber, J. V.; et.al. (2024)	Examining the genomic influence of topically applied probiotics in vitro	Wrong study design
El-Fawal GF; et.al. (2017)	The Novelty in Fabrication of Poly Vinyl Alcohol/κ-Carrageenan Hydrogel with Lactobacillus bulgaricus Extract as Anti-inflammatory Wound Dressing Agent	Wrong study design
Van Staden, A.D.P.; et.al. (2016)	Efficacy of lantibiotic treatment of Staphylococcus aureus-induced skin infections, monitored by in vivo bioluminescent imaging	No topical formulation
Ho HH; et.al. (2022)	Novel application of a Co-Fermented postbiotics of TYCA06/AP-32/CP-9/collagen in the improvement of acne vulgaris-A randomized clinical study of efficacy evaluation.	Wrong population
Jebur MSh; et.al. (2010)	Therapeutic efficacy of Lactobacillus acidophilus against bacterial isolates from burn wounds	No topical formulation

## Sheet: Reports not retrived (n=4)
Author/ Year	Microbiome-modulating agents	Title	n=4	Observation
Gueniche, A.; et.al. (2008)	Probiotics	Effective treatment of atopic dermatitis by cutaneous application of non-pathogenic bacteria Vitreoscilla filiformis ointment 5%: Results from a randomised, double-blind, vehicle-controlled study	Reports not retrieved	39th Annual Meeting of the European Society for Dermatological Research 09-12 September 2009, Budapest, Hungary Abstract Table of Contents Square brackets beside poster numbers denote [ORAL] Presentations: [001-024] are Plenary, [025-096] Concurrent ESDR 2009							Gueniche, A., et al. "Effective treatment of atopic dermatitis by cutaneous application of non-pathogenic bacteria Vitreoscilla filiformis ointment 5%: Results from a randomised, double-blind, vehicle-controlled study." ALLERGY. Vol. 63. COMMERCE PLACE, 350 MAIN ST, MALDEN 02148, MA USA: WILEY-BLACKWELL PUBLISHING, INC, 2008.	Gueniche, A., et al. "Effective treatment of atopic dermatitis by cutaneous application of non-pathogenic bacteria Vitreoscilla filiformis ointment 5%: Results from a randomised, double-blind, vehicle-controlled study." ALLERGY. Vol. 63. COMMERCE PLACE, 350 MAIN ST, MALDEN 02148, MA USA: WILEY-BLACKWELL PUBLISHING, INC, 2008.
Gueniche, A.; et.al. (2008)	Probiotics	Vitreoscilla filiformis biomass improves seborrheic dermatitis	Reports not retrieved	Carta ao editor
Letocha, A.; et. al. (2022)	Probiotics	Probiotic raw materials as active ingredients of cosmetic formulations	Reports not retrieved	https://sigma-not.pl/zeszyt-6972-przemysl-chemiczny-2022-9.html
Dumbuya, H.; et. al. (2024)	Prebiotics	Image Analysis of Xerosis and Atopic Dermatitis Following Prebiotic Skincare Regimen in Ethnically Diverse Patients	Reports not retrieved	J Drugs Dermatol. 2024;23(7):557-563. doi:10.36849/JDD.8371

## Sheet: Planilha1
Author/ Year	Microbiome-modulating agents	Strains or types	Dosage form	Skin condition	in vitro	in vivo	Clinical trials		Motivos de exclusão
Rodrigues, K.L.; et.al. (2005)	Probiotic	Leuconostoc spp.; Lactobacillus lactis; Acetobacter spp.; Saccharomyces cerevisae; Kluyveromyces marxianus; Kluyveromyces lactis	Cream	Excisional wound	In vitro	In vivo	Not found		Kefir. Excluir
Jebur MSh; et.al. (2010)	Probiotic	Lactobacillus acidophilus	Suspension	Wound healing	In vitro	Not found	Not found		Excluir. Não usou nemhuma formulação	The Jebur 2010 study did not use any specific formulation for delivering Lactobacillus acidophilus. Instead, the probiotic was used as a suspension containing 1×10⁸ CFU/mL, which was directly tested for antibacterial activity against burn wound bacterial isolates
Jones ML; et.al. (2010)	Probiotic	Lactobacillus fermentum	Adhesive patch	Not found	In vitro	Not found	Not found		Não avaliou modelo de wound healing. Excluir
Brachkova, M.I.; et.al. (2012)	Probiotic	Lactobacillus plantarum	Film	Not found	In vitro	Not found	Not found		Não avaliou modelo de wound healing. Excluir
Huseini HF; et.al. (2012)	Probiotic	Keﬁr grains	Gel	Wound healing	In vitro	In vivo	Not found		Não foram identificadas as especies. Excluir
El-Fawal GF; et.al. (2017)	Probiotic	Lactobacillus delbrueckii subsp.bulgaricus	Gel; wound dressing	Wound healing	In vitro	Not found	Not found		Não avaliou modelo de wound healing. Excluir
Manna S; et. al. (2019)	Probiotic	Streptococcus thermophilus; Lactobacillus casei; Bifidobacterium bifidum	Gel	Wound healing	In vitro	Not found	Not found		Coalhada. Excluir
Barthe M; et.al. (2023)	Probiotic	Bacillus subtilis; Bacillus amyloliquefaciens; Bacillus megaterium; Bacillus pumilus	Spray	Wound healing	In vitro	Not found	Not found		Não fornece detalhes sobre a formulação. O foco dele foi uso veterinario Excluir
Van Staden, A.D.P.; et.al. (2016)	Postbiotic	Bacillus amyloliquefaciens + Macroalgal polysaccharide-Lantibotics	Suspension	Excisional wound	In vitro	In vivo	Not found		Não usou formulação
Xu H; et.al. (2024)	Postbiotic	Lacticaseibacillus paracasei; Bacillus velezensis	Hydrogel	Excisional wound	In vitro	In vivo	Not found		Excluir, duplicata . Trata-se de um probiotico
Ho HH; et.al. (2022)	Postbiotic	Lactobacillus salivarius; Lactobacillus acidophilus; Lactobacillus reuteri; Bifidobacterium animalis subsp; Lactis; Bifidobacterium longum subsp. Infantis OLP; Bifidobacterium breve; Bifidobacterium bifidum; Streptococcus thermophilus	Lotion	Acne Wound healing	Not found	Not found	Clinical trial		Excluir. Acne
