# Supplementary material for: Next-Generation Wound Care: A Scoping Review on Probiotic, Prebiotic, Synbiotic, and Postbiotic Cutaneous Formulations
Source: Pharmaceuticals (Basel). 2025 May 9;18(5):704. doi: 10.3390/ph18050704 (PMC12114949; doi:10.3390/ph18050704)
Supplement: Supplementary file 1 [file pharmaceuticals-18-00704-s001.zip › pharmaceuticals-3596486-supplementary/Supplementary Table S2.xlsx]

## Sheet: Table
Domain	Was the allocation sequence adequately generated and applied? (*)	Were the groups similar at baseline or were they adjusted for confounders in the analysis?	Was the allocation adequately concealed? (*)	Were the animals randomly housed during the experiment?	Were the caregivers and/or investigators blinded from knowledge which intervention each animal received during the experiment?	Were animals selected at random for outcome assessment?	Was the outcome assessor blinded?	Were incomplete outcome data adequately addressed? (*)	Are reports of the study free of selective outcome reporting? (*)	Was the study apparently free of other problems that could result in high risk of bias? (*)	Overall
Horikawa 1986	Unclear	Unclear	Unclear	Unclear	High	Low	High	Low	Low	Low	High
Brachkova 2011	Unclear	Unclear	Unclear	Unclear	High	Low	High	Low	Low	High	High
Jones 2012	Unclear	Unclear	Unclear	Unclear	High	Low	High	Low	Low	High	High
Oryan 2019	Unclear	Unclear	Unclear	Unclear	High	Low	High	Low	Low	High	High
Khan 2019	Unclear	Unclear	Unclear	Unclear	High	Low	High	Low	Low	Low	High
Khodaii 2019	Unclear	Unclear	Unclear	Unclear	High	Low	Unclear	Low	Low	High	High
Rasheed 2020	Unclear	Unclear	Unclear	Unclear	High	Low	High	Low	Low	High	High
Ben David 2021	Unclear	Unclear	Unclear	Unclear	High	Low	Unclear	Low	Low	High	High
Dubey 2021	Unclear	Unclear	Unclear	Unclear	High	Low	High	Low	Low	Low	High
Ming 2021	Unclear	Unclear	Unclear	Unclear	High	Low	High	Low	Low	High	High
Tsai 2021	Unclear	Unclear	Unclear	Unclear	High	Low	High	Low	Low	Low	High
Kazemi 2022	Unclear	Unclear	Unclear	Unclear	High	Low	High	Low	Low	Low	High
Kim 2022	Unclear	Unclear	Unclear	Unclear	High	Low	High	Low	Low	Low	High
Mei 2022	Unclear	Unclear	Unclear	Unclear	High	Low	High	Low	Low	Low	High
Zhou 2023	Unclear	Unclear	Unclear	Unclear	High	Low	High	Low	Low	Low	High
Hua 2024	Unclear	Unclear	Unclear	Unclear	High	Low	High	Low	Low	Low	High
Lu 2021	Unclear	Unclear	Unclear	Unclear	High	Low	Unclear	Low	Low	Low	High
Yang 2020	Unclear	Unclear	Unclear	Unclear	High	Low	Unclear	Low	Low	Low	High
Huang 2024	Unclear	Unclear	Unclear	Unclear	High	Low	Unclear	Low	Low	High	High
Jim 2024	Unclear	Unclear	Unclear	Unclear	High	Low	High	Low	Low	Low	High
Guan 2024	Unclear	Unclear	Unclear	Unclear	High	Low	High	Low	Low	Low	High
Hassaninejad 2023	Unclear	Unclear	Unclear	Unclear	High	Low	High	Low	Low	Low	High
Shandu 2023	Unclear	Unclear	Unclear	Unclear	High	Low	High	Low	Low	High	High
Yang 2024	Unclear	Unclear	Unclear	Unclear	High	Low	Unclear	Low	Low	Low	High
Xu 2024	Unclear	Unclear	Unclear	Unclear	High	Low	Unclear	Low	Low	Low	High
Van Staden 2016	Unclear	Unclear	Unclear	Unclear	High	Low	Unclear	Low	Low	Low	High
Zourari 2016	Unclear	Unclear	Unclear	Unclear	High	Low	Unclear	Low	Low	Low	High
Kalenova 2017	Unclear	Unclear	Unclear	Unclear	High	Low	Unclear	Low	Low	High	High
Moghadam 2020	Unclear	Unclear	Unclear	Unclear	High	Low	Unclear	Low	Low	Low	High
Halper 2003	Unclear	Unclear	Unclear	Unclear	High	Low	High	Low	Low	High	High
Sinha 2019	Unclear	Unclear	Unclear	Unclear	High	Low	Unclear	Low	Low	Low	High
Ashoori 2020	Unclear	Unclear	Unclear	Unclear	High	Low	Unclear	Low	Low	Low	High
Golkar 2021	Unclear	Unclear	Unclear	Unclear	High	Low	Unclear	Low	Low	Low	High
Jamaram 2021	Unclear	Unclear	Unclear	Unclear	High	Low	High	Low	Low	High	High
Shokateyeba 2021	Unclear	Unclear	Unclear	Unclear	High	Low	Unclear	Low	Low	Low	High
Bazjoo 2022	Unclear	Unclear	Unclear	Unclear	High	Low	Unclear	Low	Low	Low	High
Ekrami 2024	Unclear	Unclear	Unclear	Unclear	High	Low	Unclear	Low	Low	Low	High
Khun 2024	Unclear	Unclear	Unclear	Unclear	High	Low	Unclear	Low	Low	Low	High
Dubey 2023	Unclear	Unclear	Unclear	Unclear	High	Low	Unclear	Low	Low	Low	High
Qi 2024	Unclear	Unclear	Unclear	Unclear	High	Low	Unclear	Low	Low	High	High
