# Supplementary material for: Next-Generation Wound Care: A Scoping Review on Probiotic, Prebiotic, Synbiotic, and Postbiotic Cutaneous Formulations
Source: Pharmaceuticals (Basel). 2025 May 9;18(5):704. doi: 10.3390/ph18050704 (PMC12114949; doi:10.3390/ph18050704)
Supplement: Supplementary file 1 [file pharmaceuticals-18-00704-s001.zip › pharmaceuticals-3596486-supplementary/Supplementary Table S4.xlsx]

## Sheet: Global results 
Author/ Year	Microbiome-modulating agents	Strains or types	Dosage form	Skin model	in vitro	in vivo	Clinical trials
Horikawa Y, (1986)	Probiotic	Lactobacillus casei	Ointment	Burned skin	0	1	0		Dosage form	Frequency	Porcentagem		Microbiome-modulating agents	Frequency	Porcentagem		Skin Model	Frequency	Porcentagem		Test type	Frequency	Porcentagem		Probiotic strain	Frequency	Porcentagem		Postbiotic type	Frequency	Porcentagem		Prebiotic type	Frequency	Porcentagem
Halper J; et.al. (2003)	Postbiotic	Lactobacillus acidophilus	Gel	Excisional wound	1	1	0		Ointment	6	13.3333		Probiotic	21	47.7273		Burned Skin	8	18.1818		*in vitro	31	43.662		Bacillus velezensis	1	1.63934		Cell-free supernatant	11	68.75		Fructooligosaccharide	2	28.5714
		Cell-free supernatant							Gel	20	44.4444		Postbiotic	16	36.3636		Excisional wound	30	68.1818		in vivo	39	54.9296		Bacillus subtilis sp. Natto	2	3.27869		Cell-free extracellular vesicles	2	12.5		Curcumin	1	14.2857
Brachkova, MI; et.al. (2011)	Probiotic	Lactobacillus plantarum	Film	Burned skin	0	1	0		Film	7	15.5556		Synbiotic	7	15.9091		*Wound healing	4	9.09091		Clinical trial	1	1.40845		Bacillus subtilis	3	4.91803		Lactosporin	1	6.25		Vitamin E	1	14.2857
Jones M; et.al. (2012)	Probiotic	Lactobacillus fermentum	Adhesive patch	Excisional wound	1	1	0		Scaffolds	2	4.44444		Total	44	100		Diabetic wound	2	4.54545		*Total	71	100		Bacillus amyloliquefaciens	1	1.63934		Exopolysaccharide	1	6.25		Flavones	1	14.2857
Oryan, A; et.al. (2018)	Probiotic	Saccharomyces cerevisiae	Scaffolds	Burned skin	0	1	0		Suspension	1	2.22222						Total	44	100						Bacillus sp.	1	1.63934		Lactococcus lactis lysate	1	6.25		Extracellular polysaccharide	1	14.2857
Khan MA; et.al. (2019)	Probiotic	Enterococcus mundtii	Scaffolds	Burned skin	1	1	0		wound dressing	2	4.44444														Bacillus coagulans	1	1.63934		Total	16	100		Macroalgal polysaccharide	1	14.2857
Khodaii Z; et.al. (2019)	Probiotic	Lactobacillus reuteri	Ointment	Excisional wound	0	1	0		Cream	1	2.22222						* Wound healing (in vitro)				*in vitro: Wound healing + antimicrobial tests + cytotoxicity tests + other in vitro tests				Bifidobacterium bifidum	1	1.63934						Total	7	100
Sinha A; et.al. (2019)	Postbiotic	Lactobacillus (VITSAMJ1)	Gel	Excisional wound	1	1	0		Emulsion	1	2.22222														Lactobacillus rhamnosus	1	1.63934
		Cell-free supernatant							Spray	1	2.22222														Lacticaseibacillus rhamnosus	1	1.63934
Ashoori, Y; et.al. (2020)	Postbiotic	Bacillus subtilis sp. Natto	Gel	Excisional wound	0	1	0		Adhesive patch	1	2.22222														Lactobacillus plantarum	12	19.6721
		Lactobacillus fermentum							Powder	1	2.22222														Lactiplantibacillus plantarum	3	4.91803
		Lactobacillus reuteri							Microneedle patch	2	4.44444														Lactobacillus casei	4	6.55738
		Cell-free supernatant							Total*	45	100														Lactobacillus acidophilus	2	3.27869
Moghadam, S.S.; et.al. (2020)	Postbiotic	Lactobacillus plantarum	Ointment	Burned skin	0	1	0																		Lactobacillus fermentum	4	6.55738
		Cell-free supernatant							* One study has two formultions																Lactobacillus reuteri	7	11.4754
Rasheed, HT; et.al. (2020)	Probiotic	Lactobacillus acidophilus	Gel	Excisional wound	1	1	0																		Lactobacillus acidophilus	3	4.91803
Ben David N; et.al. (2021)	Probiotic	Bacillus subtilis	Suspension	Excisional wound	1	1	0																		Lactobacillus (VITSAMJ1)	1	1.63934
Dubey AK; et.al. (2021)	Probiotic	Lactiplantibacillus plantarum	Gel	Excisional wound	1	1	0																		Lactobacillus druckerii	1	1.63934
Ming Z; et.al. (2021)	Probiotic	Lactobacillus reuteri	Gel	Excisional wound	1	1	0																		Lactobacillus casei	4	6.55738
Tsai, WH; et.al. (2021)	Probiotic	Lactobacillus plantarum GMNL-6;	Gel	Excisional wound	1	1	0																		Lactobacillus paracasei	2	3.27869
		Lacticaseibacillus																							Lactocaseibacillus paracasei	1	1.63934
Bazjoo, A.; et.al. (2022)	Postbiotic	Bifidobacterium bifidum	Film	Excisional wound	1	1	0																		Lactococcus lactis	2	3.27869
		Cell-free supernatant																							Saccharomyces cerevisiae	1	1.63934
Kazemi A; et.al. (2022)	Probiotic	Lactobacillus plantarum	Ointment	Excisional wound	1	1	0																		Limosilactobacillus fermentum	1	1.63934
		Lactobacillus casei																							Enterococcus mundtii	1	1.63934
Kim, JS; et.al. (2022)	Probiotic	Lactobacillus plantarum	Gel; wound dressing	Excisional wound	0	1	0																		Total *	61	100
Mei L; et.al. (2022)	Probiotic	Lactobacillus rhamnosus	Gel	Excisional wound	1	1	0
Dubey AK; et.al. (2023)	Postbiotic	Lactiplantibacillus plantarum	Gel	Excisional wound	1	1	0																		*Some studies have more than one probiotic strain
		Cell-free supernatant
Sousa MADS; et.al. (2023)	Probiotic	Lacticaseibacillus rhamnosus	Gel	Wound healing	1	0	0
		Limosilactobacillus fermentum
		Lactiplantibacillus plantarum;
		Lactiplantibacillus plantarum
Zhou C; et.al. (2023)	Probiotic	Lactobacillus reuteri	Gel	Excisional wound	1	1	0
Hua, C.; et.al. (2024)	Probiotic	Lactobacillus fermentum	Gel	Excisional wound	1	1	0
Kuhn T; et.al. (2024)	Postbiotic	Lactobacillus plantarum	Gel	Excisional wound	1	1	0
		Lactobacillus casei
		Cell-free extracellular vesicles
Lu, Y., (2021).	Probiotic	Lactococcus lactis	Gel	Diabetic Wound	1	1	0
Yang, L; et.al. (2020)	Probiotic	Lactobacillus plantarum	Gel	Excisional wound	1	1	0
Huang, B.; et.al. (2024)	Probiotic	Lactobacillus paracasei	Film	Excisional wound	0	1	0
Qi, F.; et.al. (2024)	Postbiotic	Lactobacillus druckerii	Microneedle patch	Excisional wound	1	1	0
		Extracellular vesicles
Xu, H.: et.al. (2024)	Synbiotic	Lactobacillus paracasei,	Gel	Excisional wound	1	1	0
		Bacillus velezensis
		Extracellular polysaccharide
Jin, Y. et.al. (2024)	Probiotic	Lactobacillus reuteri	Microneedle patch	Excisional wound	1	1	0
Cerchiara, T. et.al. (2020)	Synbiotic	Lactobacillus plantarum	Film	Wound healing	1	0	0
		Vitamin E
Kizhakkekalam, VK et.al. (2022)	Synbiotic	Bacillus amyloliquefaciens	Ointment	Wound healing	1	0	0
		Macroalgal polysaccharide
Guan, W; et.al. (2023)	Synbiotic	Lactobacillus casei	Spray	Burned skin	1	1	0
		Flavones
Hassanine et.al. (2023)	Synbiotic	Lactiplantibacillus plantarum	Powder Particles	Burned skin	0	1	0
		Fructooligosaccharide
Sandhu, SK; et.al. (2023)	Synbiotic	Lactobacillus plantarum	Film	Excisional wound	1	1	0
		Curcumin
Yang et.al. (2024)	Synbiotic	Lactobacillus plantarum	Gel	Diabetic wound	1	1	0
		Fructooligosaccharide
		Bacillus amyloliquefaciens
Zouari R; et.al. (2016)	Postbiotic	Bacillus subtilis	Gel	Excisional wound	0	1	0
		Cell-free supernatant - Lipopeptide biosurfactant
Kalenova LF; et.al. (2017)	Postbiotic	Bacillus sp.	Ointment	Excisional wound	0	1	0
		Cell-free supernatant
Golkar N; et.al. (2021)	Postbiotic	Bacillus subtilis sp. Natto;	Cream	Excisional wound	0	1	0
		Lactobacillus reuteri;
		Lactobacillus fermentum
		Cell-free supernatant
Jamaran, S; et.al. (2021)	Postbiotic	Lactobacillus reuteri	Film	Excisional wound	1	1	0
		Cell-free supernatant
Shokatayeva, D.; et.al. (2021)	Postbiotic	Bacillus subtilis	Film	Excisional wound	1	1	0
		Cell-free supernatant
Nazari et.al. (2024)	Postbiotic	Lactobacillus plantarum	Gel	Wound healing	1	0	0
		Exopolysaccharide
Ekrami et.al. (2024)	Postbiotic	Bacillus coagulans	Wound dressing	Excisional wound	1	1	0
		Lactosporin
Hausmann, C; et.al. (2019)	Postbiotic	Lactococcus lactis	Emulsion	Burned skin	0	0	1
		Lactococcus lactis lysate
Total					31	39	1

## Sheet: Sankey plot data set 
Label	Source	Target	Value
0	Probiotic	Lactobacillus	22
1	Synbiotic	Lactobacillus	6
2	Postbiotic	Lactobacillus	13
0	Probiotic	Lactococcus	1
2	Postbiotic	Lactococcus	1
0	Probiotic	Saccharomyces	1
0	Probiotic	Enterococcus	1
2	Postbiotic	Bifidobacterium	1
0	Probiotic	Bacillus	1
2	Postbiotic	Bacillus	6
1	Synbiotic	Bacillus	2
1	Synbiotic	Fructooligosaccharide	2
1	Synbiotic	Vitamin E	1
1	Synbiotic	Curcumin	1
1	Synbiotic	Flavones	1
1	Synbiotic	Macroalgal polysaccharide	1
1	Synbiotic	Extracellular polysaccharide	1
3	Lactobacillus	Ointment	4
3	Lactobacillus	Gel	17
3	Lactobacillus	Spray	1
3	Lactobacillus	Cream	1
4	Saccharomyces	Scaffolds	1
3	Lactobacillus	Adhesive Patch	1
3	Lactobacillus	Film	4
3	Lactobacillus	Microneedle patch	2
3	Lactobacillus	Wound dressing	2
3	Lactobacillus	Powder	1
5	Enterococcus	Scaffolds	1
6	Bifidobacterium	Film	1
7	Bacillus	Wound dressing	1
7	Bacillus	Gel	2
7	Bacillus	Suspension	3
7	Bacillus	Cream	1
7	Bacillus	Film	1
7	Bacillus	Ointment	2
8	Fructooligosaccharide	Gel	1
8	Fructooligosaccharide	Powder	1
9	Curcumin	Film	1
10	Vitamin E	Wound dressing	1
11	Extracellular polysaccharide	Gel	1
12	Macroalgal polysaccharide	Ointment	1
13	Flavones	Spray	1
14	Lactococcus	Gel	1
14	Lactococcus	Emulsion	1
15	Ointment	Burned skin	2
15	Ointment	Excisional wound	3
15	Ointment	Wound healing	1
16	Gel	Diabetic wound	2
16	Gel	Wound healing	2
16	Gel	Excisional wound	16
17	Spray	Burned skin	1
18	Suspension	Excisional wound	2
19	Cream	Excisional wound	1
20	Scaffolds	Burned skin	2
21	Adhesive Patch	Excisional wound	2
22	Film	Burned skin	2
22	Film	Excisional wound	5
23	Powder	Burned skin	1
24	Wound dressing	Wound healing	1
24	Wound dressing	Excisional wound	2
25	Microneedle patch	Excisional wound	2
26	Emulsion	Burned skin	1
27	Burned skin	In vivo	7
27	Burned skin	In vitro	2
28	Excisional wound	In vivo	30
29	Diabetic wound	In vitro	2
29	Diabetic wound	In vivo	2
30	Wound healing	In vitro	4
31	Burned skin	Clinical trial	1

## Sheet: Country-year 
Author/ Year	Country	Year			Year	Number of publications			China	India	Iran	USA	Japan	Portugal	Canada	Pakistan	Iraq	Israel	Taiwan	South Korea	Brazil	Germany	Italy	Tunisia	Russia	Kazakhstan
Horikawa Y, (1986)	Japan	1986			1986	1							1
Halper J; et.al. (2003)	USA	2003			2003	1						1
Brachkova, MI; et.al. (2011)	Portugal	2011			2011	1								1
Jones M; et.al. (2012)	Canada	2012			2012	1									1
Oryan, A; et.al. (2018)	Iran	2018			2016	1					1
Khan MA; et.al. (2019)	Pakistan	2019			2017	1										1
Khodaii Z; et.al. (2019)	Iran	2019			2018	2					1
Sinha A; et.al. (2019)	India	2019			2019	3				1
Ashoori, Y; et.al. (2020)	Iran	2020			2020	5					1
Moghadam, S.S.; et.al. (2020)	Iran	2020			2021	8					1
Rasheed, HT; et.al. (2020)	Iraq	2020			2022	5											1
Ben David N; et.al. (2021)	Israel	2021			2023	5												1
Dubey AK; et.al. (2021)	India	2021			2024	10				1
Ming Z; et.al. (2021)	China	2021			Total	44			1
Tsai, WH; et.al. (2021)	Taiwan	2021																	1
Bazjoo, A.; et.al. (2022)	Iran	2022									1
Kazemi A; et.al. (2022)	Iran	2022									1
Kim, JS; et.al. (2022)	South Korea	2022																		1
Mei L; et.al. (2022)	China	2022							1
Dubey AK; et.al. (2023)	India	2023								1
Sousa MADS; et.al. (2023)	Brazil	2023																			1
Zhou C; et.al. (2023)	China	2023							1
Hua, C.; et.al. (2024)	China	2024							1
Kuhn T; et.al. (2024)	Germany	2024																				1
Lu, Y., (2021).	China	2021							1
Yang, L; et.al. (2020)	China	2020							1
Huang, B.; et.al. (2024)	China	2024							1
Qi, F.; et.al. (2024)	China	2024							1
Xu, H.: et.al. (2024)	China	2024							1
Jin, Y. et.al. (2024)	China	2024							1
Cerchiara, T. et.al. (2020)	Italy	2020																					1
Kizhakkekalam, VK et.al. (2022)	India	2022								1
Guan, W; et.al. (2023)	China	2024							1
Hassanine et.al. (2023)	Iran	2023									1
Sandhu, SK; et.al. (2023)	India	2023								1
Yang et.al. (2024)	China	2024							1
Zouari R; et.al. (2016)	Tunisia	2016																						1
Kalenova LF; et.al. (2017)	Russia	2017																							1
Golkar N; et.al. (2021)	Iran	2021									1
Jamaran, S; et.al. (2021)	Iran	2021									1
Shokatayeva, D.; et.al. (2021)	Kazakhstan	2021																								1
Nazari et.al. (2024)	Iran	2024									1
Ekrami et.al. (2024)	Iran	2024									1
Hausmann, C; et.al. (2019)	Germany	2018																				1
Total	44							Unit	12	5	11	1	1	1	1	1	1	1	1	1	1	2	1	1	1	1
								Porcentage	27.2727	11.3636	25	2.27273	2.27273	2.27273	2.27273	2.27273	2.27273	2.27273	2.27273	2.27273	2.27273	4.54545	2.27273	2.27273	2.27273	2.27273
								Country	China	India	Iran	USA	Japan	Portugal	Canada	Pakistan	Iraq	Israel	Taiwan	South Korea	Brazil	Germany	Italy	Tunisia	Russia	Kazakhstan
								Total	100
